# Supplementary material for: Life history variation in Barents Sea fish: implications for sensitivity to fishing in a changing environment
Source: Ecol Evol. 2014 Sep 2;4(18):3596–611. doi: 10.1002/ece3.1203 (PMC4224534; doi:10.1002/ece3.1203)
Supplement: Appendix S1 — Supplementary tables, including life history trait matrix, citations for the life history trait matrix, sampling locations of trait data, correlation table, explanatory variables and a nested taxonomic matrix for Barents Sea fish. [file ece30004-3596-sd1.xlsx]

## Sheet: Table S1
Table S1. Life history trait matrix of Barents Sea fish.
Species name	English name	Abbreviations	Intrinsic vulnerability index	Egg diameter mean	Fecundity	Maximum body size	Longevity	Age at maturity	Length at maturity
Amblyraja hyperborea	Arctic skate	Am_hy	62	102.5	30	89	24	11	45
Amblyraja radiata	Starry ray	Am_ra	70	55	26.5	68.7	16	11	35
Anarhichas denticulatus	Northern wolffish	An_de	78	6	46500	162	16	6	80
Anarhichas lupus	Atlantic wolffish	An_lu	67	6	12740	104	20	6	50
Anarhichas minor	Spotted wolffish	An_mi	80	3.35	19700	138.4	40	7	70
Anisarchus medius	Stout eelblenny	An_me	45	2	700	13.2	13	6	9.5
Arctogadus glacialis	Arctic cod	Ar_gl	30	1.75	15000	52	11	5	24
Arctozenus risso	Spotted barracudina	Ar_ri	34	1.94	100000	29	11	6	14.17
Argentina silus	Greater argentine	Ar_si	66	3.25	10381	49	35	8	26
Artediellus atlanticus	Atlantic hookear sculpin	Ar_at	38	2.25	62	14.3	10	3.5	5.1
Bathyraja spinicauda	Spinetail ray	Ba_sp	81	130	47	165	50	12	118
Benthosema glaciale	Glacier lanternfish	Be_gl	27	0.775	1051	8.3	8	2.5	4.75
Boreogadus saida	Polar cod	Bo_sa	45	1.75	15000	29	5	2	20
Brosme brosme	Tusk	Br_br	63	1.35	2300000	69	20	9	53
Careproctus sp.	Snailfish	Ca_re	27	3.75	112	25	12	4	8
Chimaera monstrosa	Rabbit fish	Ch_mo	74	165	100	150	26	11.5	45.9
Clupea harengus	Atlantic herring	Cl_ha	36	1.85	55000	40	25	3	24
Cottunculus sadko	Polar sculpin	Co_sa	35	3	375	29	12	4	9.4
Cyclopterus lumpus	Lumpfish	Cy_lu	53	2.6	194112	55	15	3	29
Enchelyopus cimbrius	Fourbeard rockling	En_ci	46	0.82	500000	36	9	3	12.7
Entelurus aequoreus	Snake pipefish	En_ae	34	1.2	600	61	7.51	2	28.45
Eumicrotremus derjugini	Leatherfin lumpsucker	Eu_de	28	1.25	2000	11.3	3	1	4.3
Eumicrotremus spinosus	Atlantic spiny lumpsucker	Eu_sp	28	3	636	14	3	1	5.6
Gadiculus argenteus	Silvery pout	Ga_ar	25	1	2.76381e+06	22	4	2	12.6
Gadus morhua	Atlantic cod	Ga_mo	65	1.39	5900000	123.1	25	9	69.7
Gaidropsarus argentatus	Arctic rockling	Ga_ar	41	1.27	500000	42	10	4	25
Gasterosteus aculeatus	Three-spined stickleback	Ga_ac	10	1.305	307.5	7.5	5	1	5.5
Glyptocephalus cynoglossus	Witch flounder	Gl_cy	51	1.16	100000	62	18	4.5	30.4
Gymnelus sp.	Aurora unernak/fish doctor	Gy_sp	24	4.25	16	24	5	2	9.8
Gymnocanthus tricuspis	Arctic staghorn sculpin	Gy_tr	44	1.5	4655	21	8	4	11.8
Hippoglossoides platessoides	Long rough dab	Hi_pl	63	2.44	380000	54	19	2.6	35.2
Hippoglossus hippoglossus	Atlantic halibut	Hi_hi	88	3.4	3750000	220	50	12	105
Icelus bicornis	Twohorn sculpin	Tr_bi	39	2	725	12.8	11	2	5
Icelus spatula	Spatulate sculpin	Ic_sp	40	1.4	403	14.9	7	2	6
Leptagonus decagonus	Atlantic poacher	Le_de	33	2	687	21.1	11	3	11.6
Leptoclinus maculatus	Daubed shanny	Le_ma	37	1.5	644	17.6	10	6	8.9
Limanda limanda	Common dab	Li_li	32	1.2	141000	43	13	5	22
Liparis fabricii	Gelatinous snailfish	Li_fa	20	1.75	295	21	8	2.85	8
Liparis gibbus	Variegated snailfish	Li_ba	43	1.415	8000	31.8	6	2.52	9
Lumpenus fabricii	Slender eelblenny	Lu_fa	66	3	490	23	7	3	14
Lumpenus lampretaeformis	Snakeblenny	Lu_la	50	0.8	334	50	16	8	14.5
Lycenchelys kolthoffi	Checkered wolf eel	Ly_ko	38	4.5	32	21	8	2	14
Lycodes esmarkii	Greater eelpout	Ly_es	62	5.5	610	74.5	14	3	29
Lycodes eudipleurostictus	Doubleline eelpout	Ly_eu	56	5.5	216	45	13	3	19.5
Lycodes frigidus	Glacial eelpout	Ly_fr	60	7.5	500	59	33	5	25
Lycodes gracilis	-	Ly_gr	56	4.45	85	38.6	11	3	13
Lycodes pallidus	Pale eelpout	Ly_pa	35	4.9	80	38.5	9	3	13
Lycodes polaris	Canadian eelpout	Ly_po	34	4.5	150	30.3	9	3	16
Lycodes reticulatus	Arctic eelpout	Ly_re	43	6	459	70	16	4	19
Lycodes rossi	Threespot eelpout	Ly_ro	40	2.5	337	32.5	13	3	13.5
Lycodes seminudus	Longear eelpout	Ly_se	55	5.5	402	50	15	4	20.2
Lycodes squamiventer	Scalebelly eelpout	Ly_sq	33	3.5	55	25	21	5	14
Lycodonus flagellicauda	-	Ly_fl	35	4.23	50	23	5	2	12
Macrourus berglax	Roughhead grenadier	Ma_be	75	2.2	36500	82.5	25	15	28.5
Mallotus villosus	Capelin	Ma_vi	23	0.522	11855.5	20	5	3	14.6
Maurolicus muelleri	Silvery lightfish	Ma_mu	13	0.515	8354.5	7.6	3	1	2.5
Melanogrammus aeglefinus	Haddock	Me_ae	63	1.43	9085000	110	20	5.5	37
Merlangius merlangus	Whiting	Me_me	37	1.145	120535	42.4	20	2	25
Micromesistius poutassou	Blue whiting	Mi_po	33	1.16	122000	37.1	20	4.5	25.1
Microstomus kitt	Lemon sole	Mi_ki	57	1.29	95000	60	10	5	25
Molva molva	Ling	Mo_mo	65	0.55	40000000	119	30	6	74
Myoxocephalus scorpius	Shorthorn sculpin	My_sc	29	2.51	5868	38	10	3.5	10
Paraliparis bathybius	Black seasnail	Li_ba	30	4.5	428	25	9	3	10
Pleuronectes platessa	European plaice	Pl_pl	69	2.17	552000	86	36	10	26.6
Pollachius virens	Saithe	Po_vi	61	1.125	6630000	177.1	30	5.5	55.4
Rajella fyllae	Round ray	Ra_fy	48	42	47	57	14	5	36
Reinhardtius hippoglossoides	Greenland halibut	Re_hi	73	4.25	28100	111.7	30	7	55
Sebastes mentella	Beaked redfish	Se_me	55	6	83900	58	70	11	30.7
Sebastes norvegicus	Golden redfish	Se_no	71	6.8	85750	50.2	60	11	39.6
Sebastes viviparus	Norway redfish	Se_vi	64	5.8	15450	34	40	12.5	15
Somniosus microcephalus	Greenland shark	So_mi	90	550	10	730	100	70	450
Triglops murrayi	Moustache sculpin	Tr_mu	43	2	329	17.2	10	4	7.6
Triglops nybelini	Bigeye sculpin	Tr_ny	43	1.875	541	14.5	7	3	5.6
Triglops pingelii	Ribbed sculpin	Tr_pi	42	2.25	310	17.5	9	4	8.7
Trisopterus esmarkii	Norway pout	Tr_es	26	1.095	222938	25	8	2	15
Ulcina olrikii	Arctic alligatorfish	Ul_ol	19	1.125	180	8.6	4	2	6

## Sheet: Table S2
Table S2. Citations for the life history trait matrix.
Species name	Egg size	Fecundity	Maximum body size	Longevity	Age at maturity	Length at maturity
Amblyraja hyperborea	Andriyashev (1954)	Inferred from related species	Dolgov (2009)	Frisk, Miller & Fogarty (2001)	Frisk, Miller & Fogarty (2001)	A. Dolgov pers. comm.
Amblyraja radiata	Andriyashev (1954)	Walker & Hislop (1998); Wienerroither et al. (2011)	Walker & Hislop (1998)	Sulikowski et al. (2005)	Froese & Pauly (2013) (unknown source)	A. Dolgov pers. comm.
Anarhichas denticulatus	Christiansen et al. (1998)	Christiansen et al. (1998)	Pauly (1978) (North Atlantic); Dolgov (2009)	Wienerroither et al. (2011)	Wienerroither et al. (2011)	Wienerroither et al. (2011)
Anarhichas lupus	Christiansen et al. (1998)	Christiansen et al. (1998)	Froese & Pauly (2013)	Wienerroither et al. (2011)	Wienerroither et al. (2011)	Wienerroither et al. (2011)
Anarhichas minor	Christiansen et al. (1998)	Christiansen et al. (1998)	Erzini (1994) (Norway)	Wienerroither et al. (2011)	Wienerroither et al. (2011)	Wienerroither et al. (2011)
Anisarchus medius	C.A.M. Ottesen pers. comm.	C.A.M. Ottesen pers. comm.	C.A.M. Ottesen pers. comm.	C.A.M. Ottesen pers. comm.	C.A.M. Ottesen pers. comm.	C.A.M. Ottesen pers. comm.
Arctogadus glacialis	J.S. Christiansen pers. comm.	J.S. Christiansen pers. comm.	Dolgov et al. (2004)	Wienerroither et al. (2011)	Wienerroither et al. (2011)	Dolgov et al. (2004)
Arctozenus risso	Inferred from related species	Inferred from related species	Il'inskiy et al. 1995	Wienerroither et al. (2011)	A. Dolgov pers. comm.	Inferred from related species
Argentina silus	Andriyashev (1954)	Clarke et al. (2003)	Dolgov et al. (2004)	Dolgov et al. (2004)	Wienerroither et al. (2011)	Clarke et al. ((2003))
Artediellus atlanticus	Dolgov et al. (2004)	Dolgov et al. (2004)	Dolgov et al. (2004)	Dolgov et al. (2004)	Wienerroither et al. (2011)	Dolgov et al. (2004)
Bathyraja spinicauda	Froese & Pauly (2013) (uncertain sampling location)	Inferred from related species	Dolgov (2009)	Inferred from related species	Inferred from related species	Inferred from related species
Benthosema glaciale	Gjøsæter (1981b)	Gjøsæter (1981b)	Gjøsæter (1981b); Pauly (1978) (Norway)	Gjøsæter (1981b)	Gjøsæter (1981b)	Wienerroither et al. (2011)
Boreogadus saida	Christiansen et al. (1998) (sjekk)	Pethon (2005); Christiansen et al. (1998)	Gjøsæter (1973); Dolgov (2009)	Wienerroither et al. (2011)	Wienerroither et al. (2011)	Bergstad, Jørgensen & Dragesund (1987)
Brosme brosme	Wienerroither et al. (2011)	Oldham (1972)	Magnussen (2007)	Wienerroither et al. (2011)	Wienerroither et al. (2011)	Magnussen (2007)
Careproctus sp.	Dolgov pers. comm	A. Dolgov pers. comm.	A. Dolgov pers. comm.	Dolgov et al. (2004)	C.A.M. Ottesen pers. comm.	A. Dolgov pers. comm.
Chimaera monstrosa	Andriyashev (1954)	Moura et al. (2004); Andriyashev (1954)	Calis et al. (2005)	Calis et al. (2005)	Calis et al. (2005)	Moura et al. (2004)
Clupea harengus	Andriyashev (1954)	Andriyashev (1954)	Wienerroither et al. (2011)	Wienerroither et al. (2011)	Wienerroither et al. (2011)	Andriyashev (1954); Wienerroither et al. (2011)
Cottunculus sadko	Wienerroither et al. (2011)	Wienerroither et al. (2011)	Dolgov et al. (2004)	Dolgov et al. (2004)	C.A.M. Ottesen pers. comm.	A. Dolgov pers. comm.
Cyclopterus lumpus	Christiansen et al. (1998)	Christiansen et al. (1998)	Pauly (1978) (Iceland); Munk & Nielsen (2005)	Wienerroither et al. (2011)	Wienerroither et al. (2011)	Wienerroither et al. (2011)
Enchelyopus cimbrius	Munk & Nielsen (2005)	Munk & Nielsen (2005)	Jennings et al. (1999); Munk & Nielsen (2005)	Dolgov et al. (2004)	Wienerroither et al. (2011)	A. Dolgov pers. comm.
Entelurus aequoreus	Pethon (2005)	Wienerroither et al. (2011); Munk & Nielsen (2005)	Pethon (2005)	Inferred from related species	Wienerroither et al. (2011)	Inferred from related species
Eumicrotremus derjugini	A. Dolgov pers. comm.	A. Dolgov pers. comm.	A. Dolgov pers. comm.	C.A.M. Ottesen pers. comm.	C.A.M. Ottesen pers. comm.	A. Dolgov pers. comm.
Eumicrotremus spinosus	A. Dolgov pers. comm.	A. Dolgov pers. comm.	A. Dolgov pers. comm.	Dolgov et al. (2004)	C.A.M. Ottesen pers. comm.	A. Dolgov pers. comm.
Gadiculus argenteus	Munk & Nielsen (2005)	Inferred from related species	A. Dolgov pers. comm.	Dolgov et al. (2004)	Magnussen (2007)	A. Dolgov pers. comm.
Gadus morhua	Christiansen et al. (1998)	Christiansen et al. (1998)	Jennings et al. (1998)	Wienerroither et al. (2011)	Wienerroither et al. (2011)	Jennings, Reynolds & Mills (1998)
Gaidropsarus argentatus	Inferred from related species	Inferred from related species	A. Dolgov pers. comm.	Dolgov et al. (2004)	Wienerroither et al. (2011)	A. Dolgov pers. comm.
Gasterosteus aculeatus	Coad & Power (1973)	Coad & Power (1973)	Snyder (1991); Munk & Nielsen (2005)	Wienerroither et al. (2011)	Wienerroither et al. (2011)	Froese & Pauly (2013) (France)
Glyptocephalus cynoglossus	Munk & Nielsen (2005)	Bagenal (1965); Jennings et al. (1999)	Burnett et al. (1992)	Wienerroither et al. (2011)	Wienerroither et al. (2011)	Wienerroither et al. (2011)
Gymnelus sp.	Andriyashev (1954)	Andriyashev (1954)	A. Dolgov pers. comm.	C.A.M. Ottesen pers. comm.	C.A.M. Ottesen pers. comm.	A. Dolgov pers. comm.
Gymnocanthus tricuspis	A. Dolgov pers. comm.	A. Dolgov pers. comm.	A. Dolgov pers. comm.	Dolgov et al. (2004)	Wienerroither et al. (2011)	A. Dolgov pers. comm.
Hippoglossoides platessoides	Munk & Nielsen (2005)	Christiansen et al. (1998)	Walsh (1994)	Walsh (1994) (Svalbard)	Frisk, Miller & Fogarty (2001)	Walsh (1994)
Hippoglossus hippoglossus	Munk & Nielsen (2005)	Haug & Gulliksen (1988); Jennings et al. (1999)	Jákupsstovi & Haug (1988); Dolgov (2009)	Froese & Pauly (2013)	Wienerroither et al. (2011)	Jákupsstovu & Haug ((1988))
Icelus bicornis	A. Dolgov pers. comm.	Wienerroither et al. (2011)	A. Dolgov pers. comm.	Dolgov et al. (2004)	C.A.M. Ottesen pers. comm.	A. Dolgov pers. comm.
Icelus spatula	Christiansen et al. (1998)	A. Dolgov pers. comm.	A. Dolgov pers. comm.	Tokranov & Orlov (2007)	C.A.M. Ottesen pers. comm.	A. Dolgov pers. comm.
Leptagonus decagonus	A. Dolgov pers. comm.	A. Dolgov pers. comm.	A. Dolgov pers. comm.	Dolgov et al. (2004)	Wienerroither et al. (2011)	A. Dolgov pers. comm.
Leptoclinus maculatus	Christiansen et al. (1998)	A. Dolgov pers. comm.	A. Dolgov pers. comm.	C.A.M. Ottesen pers. comm.	Inferred from related species	A. Dolgov pers. comm.
Limanda limanda	Christiansen et al. (1998)	Christiansen et al. (1998)	Magnussen (2007); Dolgov (2009)	Wienerroither et al. (2011)	Wienerroither et al. (2011)	A. Dolgov pers. comm.
Liparis fabricii	Dolgov pers. comm	A. Dolgov pers. comm.	A. Dolgov pers. comm.	Dolgov et al. (2004)	Inferred from related species	A. Dolgov pers. comm.
Liparis gibbus	Christiansen et al. (1998)	Christiansen et al. (1998)	A. Dolgov pers. comm.	Falk-Petersen et al. ((1988))	Inferred from related species	A. Dolgov pers. comm.
Lumpenus fabricii	Andriyashev (1954)	Andriyashev (1954)	Wienerroither et al. (2011)	C.A.M. Ottesen pers. comm.	C.A.M. Ottesen pers. comm.	Inferred from related species
Lumpenus lampretaeformis	A. Dolgov pers. comm.	A. Dolgov pers. comm.	Munk & Nielsen (2005)	C.A.M. Ottesen pers. comm.	C.A.M. Ottesen pers. comm.	A. Dolgov pers. comm.
Lycenchelys kolthoffi	A. Dolgov pers. comm.	A. Dolgov pers. comm.	Møller & Jørgensen (2000)	Dolgov et al. (2004)	C.A.M. Ottesen pers. comm.	Møller & Jørgensen (2000)
Lycodes esmarkii	Christiansen et al. (1998)	A. Dolgov pers. comm.	Møller & Jørgensen (2000)	Dolgov et al. (2004)	C.A.M. Ottesen pers. comm.	A. Dolgov pers. comm.
Lycodes eudipleurostictus	Andriyashev (1954)	A. Dolgov pers. comm.	Møller & Jørgensen (2000)	Dolgov et al. (2004)	C.A.M. Ottesen pers. comm.	A. Dolgov pers. comm.
Lycodes frigidus	Pethon (2005)	Wienerroither et al. (2011)	Hildebrandt et al. (2011)	Hildebrandt, Bergmann & Knust (2011)	C.A.M. Ottesen pers. comm.	C.A.M. Ottesen pers. comm.
Lycodes gracilis	Nash (1986)	A. Dolgov pers. comm.	A. Dolgov pers. comm.	Dolgov et al. (2004)	Nash (1986)	A. Dolgov pers. comm.
Lycodes pallidus	Christiansen et al. (1998); Wienerroither et al. (2011)	A. Dolgov pers. comm.	A. Dolgov pers. comm.	C.A.M. Ottesen pers. comm.	C.A.M. Ottesen pers. comm.	Wienerroither et al. (2011)
Lycodes polaris	Wienerroither et al. (2011)	Wienerroither et al. (2011)	A. Dolgov pers. comm.	C.A.M. Ottesen pers. comm.	C.A.M. Ottesen pers. comm.	A. Dolgov pers. comm.
Lycodes reticulatus	Christiansen et al. (1998); Møller & Jørgensen (2000)	A. Dolgov pers. comm.	A. Dolgov pers. comm.	Dolgov et al. (2004)	C.A.M. Ottesen pers. comm.	A. Dolgov pers. comm.
Lycodes rossi	A. Dolgov pers. comm.	A. Dolgov pers. comm.	A. Dolgov pers. comm.	Dolgov et al. (2004)	C.A.M. Ottesen pers. comm.	A. Dolgov pers. comm.
Lycodes seminudus	A. Dolgov pers. comm.	A. Dolgov pers. comm.	A. Dolgov pers. comm.	Dolgov et al. (2004)	C.A.M. Ottesen pers. comm.	A. Dolgov pers. comm.
Lycodes squamiventer	Andriyashev (1954)	Wienerroither et al. (2011)	Hildebrandt et al. (2011)	Hildebrandt, Bergmann & Knust (2011)	C.A.M. Ottesen pers. comm.	Wienerroither et al. (2011)
Lycodonus flagellicauda	Inferred from related species	Inferred from related species	Wienerroither et al. (2011)	C.A.M. Ottesen pers. comm.	C.A.M. Ottesen pers. comm.	C.A.M. Ottesen pers. comm.
Macrourus berglax	Eliassen & Falk-Petersen 1985	Eliassen & Falk-Petersen 1985	Morua (2003)	Eliassen & Falk-Petersen (1985)	Eliassen & Falk-Petersen (1985)	Morua (2003)
Mallotus villosus	Huse & Gjøsæter (1997)	Huse & Gjøsæter (1997)	Gjøsæter (1998)	Gjøsæter (1998)	Gjøsæter (1998)	Gjøsæter (1998)
Maurolicus muelleri	Rasmussen & Giske (1994)	Salvanes & Stockley 1996; Rasmussen & Giske (1994)	Gjøsæter (1981a)	Gjøsæter (1981a)	Rasmussen & Giske (1994)	Wienerroither et al. (2011)
Melanogrammus aeglefinus	Christiansen et al. (1998)	Christiansen et al. (1998)	Jennings et al. (1998)	Wienerroither et al. (2011)	Wienerroither et al. (2011)	Jennings, Reynolds & Mills (1998)
Merlangius merlangus	Christiansen et al. (1998)	Christiansen et al. (1998)	Jennings et al. (1998)	Wienerroither et al. (2011)	Wienerroither et al. (2011)	Wienerroither et al. (2011)
Micromesistius poutassou	Munk & Nielsen (2005)	Christiansen et al. (1998)	Jennings et al. (1998)	Wienerroither et al. (2011)	Wienerroither et al. (2011)	Jennings, Reynolds & Mills (1998)
Microstomus kitt	Munk & Nielsen (2005)	Newton & Armstrong (1974); Jennings et al. (1999)	Magnussen (2007)	Wienerroither et al. (2011)	Wienerroither et al. (2011)	Wienerroither et al. (2011)
Molva molva	Munk & Nielsen (2005)	Wienerroither et al. (2011)	Magnussen (2007)	Wienerroither et al. (2011)	Wienerroither et al. (2011)	Magnussen (2007)
Myoxocephalus scorpius	Christiansen et al. (1998)	A. Dolgov pers. comm.	A. Dolgov pers. comm.	Dolgov et al. (2004)	Wienerroither et al. (2011)	A. Dolgov pers. comm.
Paraliparis bathybius	Andriyashev (1954)	Andriyashev (1954)	Pethon (2005)	C.A.M. Ottesen pers. comm.	C.A.M. Ottesen pers. comm.	C.A.M. Ottesen pers. comm.
Pleuronectes platessa	Christiansen et al. (1998)	Christiansen et al. (1998)	Jennings et al (1998)	Wienerroither et al. (2011)	Wienerroither et al. (2011)	Jennings, Reynolds & Mills (1998)
Pollachius virens	Christiansen et al. (1998)	Christiansen et al. (1998)	Jennings et al. (1998)	Wienerroither et al. (2011)	Wienerroither et al. (2011)	Jennings, Reynolds & Mills (1998)
Rajella fyllae	Pethon (2005)	Casey & Myers (1998)	Dolgov (2009)	Frisk, Miller & Fogarty (2001)	Frisk, Miller & Fogarty (2001)	A. Dolgov pers. comm.
Reinhardtius hippoglossoides	Andriyashev (1954)	Gundersen et al. (1999)	Erzini (1994) (Greenland)	Wienerroither et al. (2011)	Wienerroither et al. (2011)	Wienerroither et al. (2011)
Sebastes mentella	Penney (1987)	Wienerroither et al. (2011); Froese & Pauly (2013)	Dolgov (2009)	Wienerroither et al. (2011)	Wienerroither et al. (2011)	Ni & Sandeman (1984)
Sebastes norvegicus	Tåning (1961)	Raitt & Hall (1967)	Wienerroither et al. (2011)	Wienerroither et al. (2011)	Wienerroither et al. (2011)	Ni & Sandeman (1984)
Sebastes viviparus	Tåning (1961)	Drevetnyak & Kluev (2005)	A. Dolgov pers. comm.	Wienerroither et al. (2011)	Wienerroither et al. (2011)	A. Dolgov pers. comm.
Somniosus microcephalus	Wienerroither et al. (2011)	Wienerroither et al. (2011)	Andriyashev (1954)	http://www.elasmo-research.org/education/ecology/polar-greenland.htm.	http://www.elasmo-research.org/education/ecology/polar-greenland.htm.	Inferred from related species
Triglops murrayi	A. Dolgov pers. comm.	A. Dolgov pers. comm.	A. Dolgov pers. comm.	Wienerroither et al. (2011)	Wienerroither et al. (2011)	A. Dolgov pers. comm.
Triglops nybelini	A. Dolgov pers. comm.	A. Dolgov pers. comm.	A. Dolgov pers. comm.	Dolgov et al. (2004)	Wienerroither et al. (2011)	A. Dolgov pers. comm.
Triglops pingelii	Christiansen et al. (1998)	A. Dolgov pers. comm.	A. Dolgov pers. comm.	Wienerroither et al. (2011)	Wienerroither et al. (2011)	A. Dolgov pers. comm.
Trisopterus esmarkii	Munk & Nielsen (2005)	Christiansen et al. (1998)	A. Dolgov pers. comm.	Dolgov et al. (2004)	Wienerroither et al. (2011)	A. Dolgov pers. comm.
Ulcina olrikii	Andriyashev (1954)	Wienerroither et al. (2011)	Wienerroither et al. (2011)	C.A.M. Ottesen pers. comm.	C.A.M. Ottesen pers. comm.	C.A.M. Ottesen pers. comm.

## Sheet: Table S3
Table S3. Sampling locations of trait data.
Reference	Sampling location
Andriyashev (1954)	Barents Sea
Bagenal (1965)	British Isles
Bergstad, Jørgensen & Dragesund (1987)	Barents Sea
Burnett, Ross & Clark (1992)	North-West Atlantic ocean
Calis et al. (2005)	North of the British Isles
Casey & Myers (1998)	North-West Atlantic ocean
Christiansen et al. (1998)	Barents Sea
Clarke et al. (2003)	West of the British Isles
Coad & Power (1973)	North-West Atlantic ocean
Dolgov (2009)	Barents Sea
Dolgov et al. (2004)	Barents Sea
Dreveynyak & Kluev (2005)	Norwegian and Barents Seas
Eliassen & Falk-Petersen (1985)	Norwegian Sea
Erzini (1994)	Variable (see citation matrix)
Falk-Petersen et al. (1988)	Barents Sea area
Frisk, Miller & Fogarty (2001)	-
Froese & Pauly (2013)	Variable (see citation matrix)
Gjøsæter (1998)	Barents Sea
Gjøsæter (1973)	Barents Sea
Gjøsæter (1981a)	West coast of Norway
Gjøsæter (1981b)	West coast of Norway
Gundersen et al. (1999)	Barents Sea
Haug & Gulliksen (1998)	Northern Norway
Hildebrandt, Bergmann & Knust (2011)	Barents Sea
Huse & Gjøsæter (1997)	Barents Sea
Il'insky, Balanov & Ivanov (1995)	North-West Pacific
Jákupsstovu & Haug (1988)	Faroe Island area
Jennings, Reynolds & Mills (1998)	North-East Atlantic
Jennings, Greenstreet & Reynolds (1999)	North Sea
Magnussen (2007)	Faroe Island area
Morua (2003)	North-West Atlantic ocean
Moura et al. (2004)	Portugal
Munk & Nielsen (2005)	North Sea
Møller & Jørgensen (2000)	Greenland
Nash (1986)	Southern Norway
Newton & Armstrong (1974)	British Isles
Ni & Sandeman (1984)	North-West Atlantic ocean
Oldham (1972)	North-West Atlantic ocean
Pauly (1978)	Variable (see citation matrix)
Penney (1987)	North-West Atlantic ocean
Pethon (2005)	Norway
Raitt & Hall (1967)	Faroe Island and Iceland
Rasmussen & Giske (1994)	Western Norway
Salvanes & Stockley (1996)	Norwegian Sea and Western Norway
Snyder (1991)	California
Sulikowski et al. (2005)	North-West Atlantic ocean
Tokranov & Orlov (2005)	Kuril Islands, Northern Pacific
Tåning (1961)	Faroe Island and Iceland
Walker & Hislop (1998)	North Sea
Walsh (1994)	Barents Sea
Wienerroither et al. (2011)	Barents Sea

## Sheet: Table S4
Table S4. Correlations between individual species' life history traits, fast-slow ranks, egg diameter and fecundity ranks and intrinsic vulnerability indices (Cheung, Pitcher & Pauly 2005; Froese & Pauly 2013).
	Offspring size	Fecundity	Maximum length	Longevity	Age at maturity	Length at maturity	FS 1	FS 2	Egg diameter-fecundity continuum
Intrinsic vulnerability index	+	+	+	+	+	+	+	+	+		1) direction of slope
	0.77	0.18	0.77	0.74	0.71	0.75	0.81	0.21	0.04		2) spearman rank correlation
	<0.001	0.11	<0.001	<0.001	<0.001	<0.001	<0.001	0.06	0.74		3) p-value
Offspring size		-	+	+	+	+	+	-	-
		0.52	0.36	0.41	0.37	0.32	0.45	0.06	0.68
		<0.001	<0.001	<0.001	<0.001	0.004	<0.001	0.59	<0.001
Fecundity			+	+	+	+	+	+	+
			0.29	0.25	0.18	0.35	0.27	0.2	0.94
			0.01	0.03	0.13	0.002	0.02	0.09	<0.001
Maximum body size				+	+	+	+	-	+
				0.78	0.69	0.94	0.94	0.01	0.21
				<0.001	<0.001	<0.001	<0.001	0.92	0.06
Maximum age					+	+	+	+	+
					0.83	0.78	0.92	0.5	0.06
					<0.001	<0.001	<0.001	<0.001	0.58
Age at maturity						+	+	+	-
						0.67	0.84	0.56	0.03
						<0.001	<0.001	<0.001	0.82
Length at maturity							+	+	+
							0.93	0.07	0.26
							<0.001	0.56	0.02
FS 1								+	+
								0.26	0.12
								0.03	0.3
FS 2									+
									0.03
									0.77

## Sheet: Table S5
Table S5. Explanatory variables.
Species name	Habitat	Biogeographic affiliation	Diet			Biogeographic affiliation	1: Arctic
Amblyraja hyperborea	1	1	4				2: Arcto-boreal
Amblyraja radiata	1	3	4				3: Boreal/widely distributed
Anarhichas denticulatus	1	3	1
Anarhichas lupus	1	3	1			Diet	1: Benthosfeeder
Anarhichas minor	1	3	1				2: Planktonfeeder
Anisarchus medius	1	3	1				3: Ichthyophage
Arctogadus glacialis	2	1	2				4: Benthos/ihthyophage
Arctozenus risso	2	3	2				5:Plankton/ichthyophage
Argentina silus	2	3	2
Artediellus atlanticus	1	3	1			Habitat	1: Demersal
Bathyraja spinicauda	1	3	3				2: Delagic
Benthosema glaciale	2	3	2
Boreogadus saida	2	1	2
Brosme brosme	1	3	1
Careproctus sp.	1	1	1
Chimaera monstrosa	1	3	1
Clupea harengus	2	3	2
Cottunculus sadko	1	1	1
Cyclopterus lumpus	1	3	2
Enchelyopus cimbrius	1	3	1
Entelurus aequoreus	2	3	2
Eumicrotremus derjugini	1	1	2
Eumicrotremus spinosus	1	1	2
Gadiculus argenteus	2	3	2
Gadus morhua	1	3	3
Gaidropsarus argentatus	1	1	4
Gasterosteus aculeatus	2	3	2
Glyptocephalus cynoglossus	1	3	1
Gymnelus sp.	1	1	1
Gymnocanthus tricuspis	1	1	1
Hippoglossoides platessoides	1	3	4
Hippoglossus hippoglossus	1	3	3
Icelus bicornis	1	1	1
Icelus spatula	1	2	1
Leptagonus decagonus	1	2	1
Leptoclinus maculatus	1	3	1
Limanda limanda	1	3	1
Liparis fabricii	1	1	2
Liparis gibbus	1	1	4
Lumpenus fabricii	1	1	1
Lumpenus lampretaeformis	1	3	1
Lycenchelys kolthoffi	1	1	1
Lycodes esmarkii	1	3	1
Lycodes eudipleurostictus	1	1	1
Lycodes frigidus	1	1	1
Lycodes gracilis	1	3	1
Lycodes pallidus	1	1	1
Lycodes polaris	1	1	1
Lycodes reticulatus	1	1	4
Lycodes rossi	1	1	1
Lycodes seminudus	1	1	4
Lycodes squamiventer	1	1	1
Lycodonus flagellicauda	1	1	1
Macrourus berglax	1	3	1
Mallotus villosus	2	3	2
Maurolicus muelleri	2	3	2
Melanogrammus aeglefinus	1	3	1
Merlangius merlangus	1	3	3
Micromesistius poutassou	2	3	5
Microstomus kitt	1	3	1
Molva molva	1	3	3
Myoxocephalus scorpius	1	3	4
Paraliparis bathybius	1	1	2
Pleuronectes platessa	1	3	1
Pollachius virens	2	3	5
Rajella fyllae	1	3	1
Reinhardtius hippoglossoides	1	3	3
Sebastes mentella	1	3	5
Sebastes norvegicus	1	3	5
Sebastes viviparus	1	3	1
Somniosus microcephalus	1	3	3
Triglops murrayi	1	3	1
Triglops nybelini	1	1	2
Triglops pingelii	1	2	1
Trisopterus esmarkii	2	3	2
Ulcina olrikii	1	1	1

## Sheet: Table S6
Table S6. Nested taxonomic matrix of Barents Sea fish.
Species name	Genus	Family	Order	Class	Superclass
Amblyraja hyperborea	Amblyraja	Rajidae	Rajiformes	Elasmobranchii	Pisces
Amblyraja radiata	Amblyraja	Rajidae	Rajiformes	Elasmobranchii	Pisces
Anarhichas denticulatus	Anarhichas	Anarhichadidae	Perciformes	Actinopterygii	Pisces
Anarhichas lupus	Anarhichas	Anarhichadidae	Perciformes	Actinopterygii	Pisces
Anarhichas minor	Anarhichas	Anarhichadidae	Perciformes	Actinopterygii	Pisces
Anisarchus medius	Anisarchus	Stichaeidae	Perciformes	Actinopterygii	Pisces
Arctogadus glacialis	Arctogadus	Gadidae	Gadiformes	Actinopterygii	Pisces
Arctozenus risso	Arctozenus	Paralepididae	Aulopiformes	Actinopterygii	Pisces
Argentina silus	Argentina	Argentinidae	Osmeriformes	Actinopterygii	Pisces
Artediellus atlanticus	Artediellus	Cottidae	Scorpaeniformes	Actinopterygii	Pisces
Bathyraja spinicauda	Bathyraja	Arhynchobatidae	Rajiformes	Elasmobranchii	Pisces
Benthosema glaciale	Benthosema	Myctophidae	Myctophiformes	Actinopterygii	Pisces
Boreogadus saida	Boreogadus	Gadidae	Gadiformes	Actinopterygii	Pisces
Brosme brosme	Brosme	Lotidae	Gadiformes	Actinopterygii	Pisces
Careproctus sp.	Careproctus	Cyclopteridae	Scorpaeniformes	Actinopterygii	Pisces
Chimaera monstrosa	Chimaera	Chimaeridae	Chimaeriformes	Holocephali	Pisces
Clupea harengus	Clupea	Clupeidae	Clupeiformes	Actinopterygii	Pisces
Cottunculus sadko	Cottunculus	Psychrolutidae	Scorpaeniformes	Actinopterygii	Pisces
Cyclopterus lumpus	Cyclopterus	Cyclopteridae	Scorpaeniformes	Actinopterygii	Pisces
Enchelyopus cimbrius	Enchelyopus	Lotidae	Gadiformes	Actinopterygii	Pisces
Entelurus aequoreus	Entelurus	Syngnathidae	Syngnathiformes	Actinopterygii	Pisces
Eumicrotremus derjugini	Eumicrotremus	Cyclopteridae	Scorpaeniformes	Actinopterygii	Pisces
Eumicrotremus spinosus	Eumicrotremus	Cyclopteridae	Scorpaeniformes	Actinopterygii	Pisces
Gadiculus argenteus	Gadiculus	Gadidae	Gadiformes	Actinopterygii	Pisces
Gadus morhua	Gadus	Gadidae	Gadiformes	Actinopterygii	Pisces
Gaidropsarus argentatus	Gaidropsarus	Lotidae	Gadiformes	Actinopterygii	Pisces
Gasterosteus aculeatus	Gasterosteus	Gasterosteidae	Gasterosteiformes	Actinopterygii	Pisces
Glyptocephalus cynoglossus	Glyptocephalus	Pleuronectidae	Pleuronectiformes	Actinopterygii	Pisces
Gymnelus sp.	Gymnelus	Zoarcidae	Perciformes	Actinopterygii	Pisces
Gymnocanthus tricuspis	Gymnocanthus	Cottidae	Scorpaeniformes	Actinopterygii	Pisces
Hippoglossoides platessoides	Hippoglossoides	Pleuronectidae	Pleuronectiformes	Actinopterygii	Pisces
Hippoglossus hippoglossus	Hippoglossus	Pleuronectidae	Pleuronectiformes	Actinopterygii	Pisces
Icelus bicornis	Icelus	Cottidae	Scorpaeniformes	Actinopterygii	Pisces
Icelus spatula	Icelus	Cottidae	Scorpaeniformes	Actinopterygii	Pisces
Leptagonus decagonus	Leptagonus	Agonidae	Scorpaeniformes	Actinopterygii	Pisces
Leptoclinus maculatus	Leptoclinus	Stichaeidae	Perciformes	Actinopterygii	Pisces
Limanda limanda	Limanda	Pleuronectidae	Pleuronectiformes	Actinopterygii	Pisces
Liparis fabricii	Liparis	Cyclopteridae	Scorpaeniformes	Actinopterygii	Pisces
Liparis gibbus	Liparis	Cyclopteridae	Scorpaeniformes	Actinopterygii	Pisces
Lumpenus fabricii	Lumpenus	Stichaeidae	Perciformes	Actinopterygii	Pisces
Lumpenus lampretaeformis	Lumpenus	Stichaeidae	Perciformes	Actinopterygii	Pisces
Lycenchelys kolthoffi	Lycenchelys	Zoarcidae	Perciformes	Actinopterygii	Pisces
Lycodes esmarkii	Lycodes	Zoarcidae	Perciformes	Actinopterygii	Pisces
Lycodes eudipleurostictus	Lycodes	Zoarcidae	Perciformes	Actinopterygii	Pisces
Lycodes frigidus	Lycodes	Zoarcidae	Perciformes	Actinopterygii	Pisces
Lycodes gracilis	Lycodes	Zoarcidae	Perciformes	Actinopterygii	Pisces
Lycodes pallidus	Lycodes	Zoarcidae	Perciformes	Actinopterygii	Pisces
Lycodes polaris	Lycodes	Zoarcidae	Perciformes	Actinopterygii	Pisces
Lycodes reticulatus	Lycodes	Zoarcidae	Perciformes	Actinopterygii	Pisces
Lycodes rossi	Lycodes	Zoarcidae	Perciformes	Actinopterygii	Pisces
Lycodes seminudus	Lycodes	Zoarcidae	Perciformes	Actinopterygii	Pisces
Lycodes squamiventer	Lycodes	Zoarcidae	Perciformes	Actinopterygii	Pisces
Lycodonus flagellicauda	Lycodonus	Zoarcidae	Perciformes	Actinopterygii	Pisces
Macrourus berglax	Macrourus	Macrouridae	Gadiformes	Actinopterygii	Pisces
Mallotus villosus	Mallotus	Osmeridae	Osmeriformes	Actinopterygii	Pisces
Maurolicus muelleri	Maurolicus	Sternoptychidae	Stomiiformes	Actinopterygii	Pisces
Melanogrammus aeglefinus	Melanogrammus	Gadidae	Gadiformes	Actinopterygii	Pisces
Merlangius merlangus	Merlangius	Gadidae	Gadiformes	Actinopterygii	Pisces
Micromesistius poutassou	Micromesistius	Gadidae	Gadiformes	Actinopterygii	Pisces
Microstomus kitt	Microstomus	Pleuronectidae	Pleuronectiformes	Actinopterygii	Pisces
Molva molva	Molva	Lotidae	Gadiformes	Actinopterygii	Pisces
Myoxocephalus scorpius	Myoxocephalus	Cottidae	Scorpaeniformes	Actinopterygii	Pisces
Paraliparis bathybius	Paraliparis	Cyclopteridae	Scorpaeniformes	Actinopterygii	Pisces
Pleuronectes platessa	Pleuronectes	Pleuronectidae	Pleuronectiformes	Actinopterygii	Pisces
Pollachius virens	Pollachius	Gadidae	Gadiformes	Actinopterygii	Pisces
Rajella fyllae	Rajella	Rajidae	Rajiformes	Elasmobranchii	Pisces
Reinhardtius hippoglossoides	Reinhardtius	Pleuronectidae	Pleuronectiformes	Actinopterygii	Pisces
Sebastes mentella	Sebastes	Sebastidae	Scorpaeniformes	Actinopterygii	Pisces
Sebastes norvegicus	Sebastes	Sebastidae	Scorpaeniformes	Actinopterygii	Pisces
Sebastes viviparus	Sebastes	Sebastidae	Scorpaeniformes	Actinopterygii	Pisces
Somniosus microcephalus	Somniosus	Dalatiidae	Squaliformes	Elasmobranchii	Pisces
Triglops murrayi	Triglops	Cottidae	Scorpaeniformes	Actinopterygii	Pisces
Triglops nybelini	Triglops	Cottidae	Scorpaeniformes	Actinopterygii	Pisces
Triglops pingelii	Triglops	Cottidae	Scorpaeniformes	Actinopterygii	Pisces
Trisopterus esmarkii	Trisopterus	Gadidae	Gadiformes	Actinopterygii	Pisces
Ulcina olrikii	Ulcina	Agonidae	Scorpaeniformes	Actinopterygii	Pisces
